# Supplementary material for: Predicting the functional impact of KCNQ1 variants with artificial neural networks
Source: PLoS Comput Biol. 2022 Apr 20;18(4):e1010038. doi: 10.1371/journal.pcbi.1010038 (PMC9060377; doi:10.1371/journal.pcbi.1010038)
Supplement: S1 Data — (XLSX) [file pcbi.1010038.s010.xlsx]

## Sheet: Missense Mutations
Variant	Peak Current Density	V_1/2	tau_act	tau_deac
Q107H	0.47	0.98	0.97	1.08
S209P	0.92	0.98	0.84	N/A
I132L	1.27	1.07	1.91	1.89
L236P	0.3	N/A	0.35	N/A
P117L	0.08	N/A	N/A	N/A
V165M	1.009	0.865	1.03	1.139
L236R	0.09	N/A	1.48	N/A
H105N	0.84	1	1.66	1
H126L	0.11	N/A	0.56	N/A
T104I	0.2	1.1	1.95	0.93
W323L	0.182	0.618	0.55	0.841
S140R	0.14	N/A	N/A	N/A
V129A	0.058	N/A	0.21	N/A
H105L	1.35	0.84	0.74	1.01
A344V	0.21	1.81	1.48	1.68
L114P	0.1	N/A	N/A	N/A
C122Y	0.09	1.4	1.66	0.443
T169R	0.04	N/A	N/A	N/A
K196T	0.24	1.51	3.01	1.04
R195Q	1.2	1.13	1.24	1.1
L187P	1.26	0.99	0.95	1.07
A150T	0.8	1.04	1.47	0.99
R181H	1.113	1.247	1.21	0.873
G189E	0.17	N/A	N/A	N/A
N365A	0.256	1.479	0.99	0.39
Q234P	0.18	N/A	3.02	N/A
P197L	1.38	1.04	0.91	0.88
L134P	0.09	N/A	N/A	N/A
F193L	0.01	N/A	N/A	N/A
F340L	0.037	N/A	N/A	N/A
G229D	1.86	-1.012	N/A	N/A
R174P	0.05	N/A	N/A	N/A
V135I	1.15	0.83	0.84	0.99
T144A	0.98	0.5	0.69	1.18
G186S	0.18	1.358	1.08	0.85
T153M	2.13	0.99	0.58	1.04
V135A	0.88	0.93	1.02	1.19
W323A	0.235	0.812	0.59	0.978
C136F	0.3	0.75	1.19	0.5
Y267F	0.211	1.416	1.03	0.306
W176R	0.12	N/A	0.16	0.57
A194P	0.06	N/A	N/A	N/A
F127L	0.48	1.22	0.93	0.73
A150G	1.84	1.03	1.53	1.02
L203P	0.02	N/A	N/A	N/A
R181L	0.995	1.148	1.29	0.898
R190P	0.12	N/A	0.53	1.55
S225W	0.57	0.26	0.95	N/A
D388N	1.031	1.071	1.51	0.948
R174H	0.13	N/A	N/A	N/A
D202G	0.09	N/A	N/A	N/A
T169M	0.69	0.98	1.13	0.98
R259H	0.225	1.531	1.83	0.753
K218E	0.99	0.81	0.7	1.1
S199A	1.72	0.661	0.46	0.95
R190L	0.05	N/A	2.84	N/A
T104S	1.43	0.93	1.05	1.05
I198V	0.385	1.321	1.07	0.601
R109L	1.24	0.88	0.8	1.02
E160K	0.12	N/A	0.61	N/A
R231M	0.539	-0.644	1.18	N/A
M210I	1.47	0.97	1.03	0.95
A300T	0.21	0.24	1.22	0.74
V207M	0.95	1.02	1.09	0.95
A287V	1.025	0.928	1.52	1.226
R533W	0.074	N/A	N/A	N/A
C381Y	0.607	1.078	1.6	1.07
I227L	0.45	1.08	0.74	1.56
V215M	0.404	1.325	1.2	0.531
L191P	0.02	N/A	N/A	N/A
E290K	0.575	1.29	1.45	0.905
A149V	1.15	1.01	1.18	0.93
Y171H	0.101	0.761	N/A	N/A
R519H	0.164	1.066	1.71	0.975
Y111C	0.08	N/A	N/A	N/A
V172M	1.117	1.024	1.11	1.128
K362A	0.265	1.484	2.71	0.34
A300E	0.07	N/A	0.51	N/A
P197S	0.48	0.87	0.71	0.59
V162M	0.71	1.25	1.15	0.78
V280E	0.035	N/A	N/A	N/A
R231C	0.82	-0.56	1.11	0.93
L131P	0.17	N/A	N/A	N/A
R195P	0.08	N/A	2.11	N/A
R192H	0.585	1.093	1.02	0.993
Q531E	0.491	1.148	1.3	0.897
G186D	0.065	N/A	N/A	N/A
G119R	0.16	N/A	1.22	N/A
E115G	0.16	N/A	N/A	N/A
V241I	0.79	1.27	0.91	0.57
V129I	0.82	1.12	1.61	1.19
C381W	0.735	1.197	1.92	0.752
E146G	0.655	1.108	1.35	1.044
Y125D	0.08	N/A	0.58	1.52
G179S	0.11	N/A	1.35	0.81
R192C	0.61	0.95	1.02	0.96
A150V	0.61	0.96	0.93	1.01
V133I	1.1	0.91	0.87	0.85
R231F	1.538	-0.337	2.19	1.627
I204F	0.47	1.66	1.63	1.38
V124I	0.92	0.97	1.34	1.01
A287E	0.858	0.933	1.71	1.121
V106I	0.79	1.07	1.18	0.95
G179A	0.15	0.21	N/A	N/A
H105Y	1.59	1.05	1.28	0.99
F157S	0.22	1.741	1.54	N/A
V110I	0.43	1.05	1.43	0.95
R174L	0.15	N/A	1.76	N/A
R195W	1.04	0.839	0.67	0.998
E146K	0.83	1.22	1.17	1.01
T118S	0.86	1.13	1.42	1.14
K183R	1.09	1.059	1.03	1.02
G245R	0.06	N/A	N/A	N/A
E160V	0.08	N/A	N/A	N/A
F279I	1.19	1.15	1.24	0.68
A128T	0.98	0.9	0.98	0.87
G186C	0.04	N/A	N/A	N/A
F166M	0.529	0.596	0.48	1.029
V215G	0.55	1.35	1.23	0.71
R243C	0.026	N/A	N/A	N/A
W323F	0.856	1.002	1.12	0.893
R174C	0.08	N/A	N/A	1.98
S225L	0.07	N/A	N/A	N/A
G189A	0.07	N/A	N/A	N/A
V205M	0.494	1.609	2.73	0.411

## Sheet: Silent Mutations
Variant	Peak Current Density	V_1/2	tau_act	tau_deac
A152A	1	1	1	1
Q359Q	1	1	1	1
K183K	1	1	1	1
W379W	1	1	1	1
T322T	1	1	1	1
K557K	1	1	1	1
P117P	1	1	1	1
L131L	1	1	1	1
F232F	1	1	1	1
K318K	1	1	1	1
A329A	1	1	1	1
T327T	1	1	1	1
T144T	1	1	1	1
R562R	1	1	1	1
K196K	1	1	1	1
K285K	1	1	1	1
I263I	1	1	1	1
S330S	1	1	1	1
L342L	1	1	1	1
Y125Y	1	1	1	1
K393K	1	1	1	1
P387P	1	1	1	1
S177S	1	1	1	1
Y171Y	1	1	1	1
G297G	1	1	1	1
I514I	1	1	1	1
V212V	1	1	1	1
C214C	1	1	1	1
F275F	1	1	1	1
V207V	1	1	1	1
Y299Y	1	1	1	1
E284E	1	1	1	1
R360R	1	1	1	1
D202D	1	1	1	1
F523F	1	1	1	1
F113F	1	1	1	1
L236L	1	1	1	1
L233L	1	1	1	1
G189G	1	1	1	1
V334V	1	1	1	1
K362K	1	1	1	1
A128A	1	1	1	1
E295E	1	1	1	1
I274I	1	1	1	1
L273L	1	1	1	1
I542I	1	1	1	1
L175L	1	1	1	1
E115E	1	1	1	1
L151L	1	1	1	1
E146E	1	1	1	1
F139F	1	1	1	1
S217S	1	1	1	1
L213L	1	1	1	1
C331C	1	1	1	1
I346I	1	1	1	1
Q531Q	1	1	1	1
N365N	1	1	1	1
S333S	1	1	1	1
T311T	1	1	1	1
R380R	1	1	1	1
I227I	1	1	1	1
R195R	1	1	1	1
M520M	1	1	1	1
L156L	1	1	1	1
D564D	1	1	1	1
W120W	1	1	1	1
R366R	1	1	1	1
L203L	1	1	1	1
T265T	1	1	1	1
A178A	1	1	1	1
I200I	1	1	1	1
V554V	1	1	1	1
N112N	1	1	1	1
G272G	1	1	1	1
S225S	1	1	1	1
I375I	1	1	1	1
Y382Y	1	1	1	1
R243R	1	1	1	1
Q361Q	1	1	1	1
K121K	1	1	1	1
A370A	1	1	1	1
T312T	1	1	1	1
A344A	1	1	1	1
G245G	1	1	1	1
L353L	1	1	1	1
L559L	1	1	1	1
S338S	1	1	1	1
V254V	1	1	1	1
C180C	1	1	1	1
R539R	1	1	1	1
G252G	1	1	1	1
S253S	1	1	1	1
I230I	1	1	1	1
C381C	1	1	1	1
S209S	1	1	1	1
L114L	1	1	1	1
A194A	1	1	1	1
V294V	1	1	1	1
D317D	1	1	1	1
V541V	1	1	1	1
V324V	1	1	1	1
C122C	1	1	1	1
G348G	1	1	1	1
M553M	1	1	1	1
L251L	1	1	1	1
T391T	1	1	1	1
V524V	1	1	1	1
L239L	1	1	1	1
Q565Q	1	1	1	1
F340F	1	1	1	1
T104T	1	1	1	1
N386N	1	1	1	1
E170E	1	1	1	1
A525A	1	1	1	1
V162V	1	1	1	1
Q321Q	1	1	1	1
L282L	1	1	1	1
R228R	1	1	1	1
L550L	1	1	1	1
F166F	1	1	1	1
W305W	1	1	1	1
R533R	1	1	1	1
H363H	1	1	1	1
W323W	1	1	1	1
L347L	1	1	1	1
V106V	1	1	1	1
G548G	1	1	1	1
V288V	1	1	1	1
L374L	1	1	1	1
C136C	1	1	1	1
D242D	1	1	1	1
A150A	1	1	1	1
A383A	1	1	1	1
K528K	1	1	1	1
R293R	1	1	1	1
F130F	1	1	1	1
F279F	1	1	1	1
L266L	1	1	1	1
K526K	1	1	1	1
Q547Q	1	1	1	1
W188W	1	1	1	1
P535P	1	1	1	1
A532A	1	1	1	1
I368I	1	1	1	1
V280V	1	1	1	1
Q521Q	1	1	1	1
A378A	1	1	1	1
V241V	1	1	1	1
Y111Y	1	1	1	1
Q376Q	1	1	1	1
I161I	1	1	1	1
F332F	1	1	1	1
N551N	1	1	1	1
V165V	1	1	1	1
L271L	1	1	1	1
T309T	1	1	1	1
N289N	1	1	1	1
I201I	1	1	1	1
M210M	1	1	1	1
L303L	1	1	1	1
W176W	1	1	1	1
V135V	1	1	1	1
Y184Y	1	1	1	1
V310V	1	1	1	1
A287A	1	1	1	1
L163L	1	1	1	1
F335F	1	1	1	1
V133V	1	1	1	1
A223A	1	1	1	1
R231R	1	1	1	1
E558E	1	1	1	1
Y315Y	1	1	1	1
G179G	1	1	1	1
S389S	1	1	1	1
A372A	1	1	1	1
I567I	1	1	1	1
S373S	1	1	1	1
S182S	1	1	1	1
F351F	1	1	1	1
L250L	1	1	1	1
G154G	1	1	1	1
I517I	1	1	1	1
K218K	1	1	1	1
T118T	1	1	1	1
A371A	1	1	1	1
R116R	1	1	1	1
F296F	1	1	1	1
Y545Y	1	1	1	1
R174R	1	1	1	1
F123F	1	1	1	1
P369P	1	1	1	1
Y281Y	1	1	1	1
Y536Y	1	1	1	1
S277S	1	1	1	1
G168G	1	1	1	1
Q357Q	1	1	1	1
W392W	1	1	1	1
E385E	1	1	1	1
V221V	1	1	1	1
G219G	1	1	1	1
S390S	1	1	1	1
S276S	1	1	1	1
Q367Q	1	1	1	1
G246G	1	1	1	1
E290E	1	1	1	1
F157F	1	1	1	1
F222F	1	1	1	1
V516V	1	1	1	1
I204I	1	1	1	1
Q244Q	1	1	1	1
I328I	1	1	1	1
V255V	1	1	1	1
I198I	1	1	1	1
K534K	1	1	1	1
Y522Y	1	1	1	1
G306G	1	1	1	1
V173V	1	1	1	1
L187L	1	1	1	1
I257I	1	1	1	1
E160E	1	1	1	1
L134L	1	1	1	1
Q356Q	1	1	1	1
K527K	1	1	1	1
T377T	1	1	1	1
S291S	1	1	1	1
A352A	1	1	1	1
Q234Q	1	1	1	1
H240H	1	1	1	1
I235I	1	1	1	1
H258H	1	1	1	1
V124V	1	1	1	1
D301D	1	1	1	1
E543E	1	1	1	1
G186G	1	1	1	1
A226A	1	1	1	1
G292G	1	1	1	1
R561R	1	1	1	1
W248W	1	1	1	1
Q544Q	1	1	1	1
T513T	1	1	1	1
I138I	1	1	1	1
V308V	1	1	1	1
L563L	1	1	1	1
L262L	1	1	1	1
A336A	1	1	1	1
P197P	1	1	1	1
Y267Y	1	1	1	1
V211V	1	1	1	1
L552L	1	1	1	1
Q220Q	1	1	1	1
S349S	1	1	1	1
R192R	1	1	1	1
A302A	1	1	1	1
I268I	1	1	1	1
S140S	1	1	1	1
G325G	1	1	1	1
G350G	1	1	1	1
P320P	1	1	1	1
G345G	1	1	1	1
A384A	1	1	1	1
M238M	1	1	1	1
R518R	1	1	1	1
L137L	1	1	1	1
S546S	1	1	1	1
G314G	1	1	1	1
R519R	1	1	1	1
R190R	1	1	1	1
G216G	1	1	1	1
F167F	1	1	1	1
R237R	1	1	1	1
V319V	1	1	1	1
G229G	1	1	1	1
S298S	1	1	1	1
V129V	1	1	1	1
R109R	1	1	1	1
V205V	1	1	1	1
T169T	1	1	1	1
R249R	1	1	1	1
A341A	1	1	1	1
A149A	1	1	1	1
F127F	1	1	1	1
G316G	1	1	1	1
D388D	1	1	1	1
I132I	1	1	1	1
A283A	1	1	1	1
V172V	1	1	1	1
V215V	1	1	1	1
F270F	1	1	1	1
V307V	1	1	1	1
F529F	1	1	1	1
I337I	1	1	1	1
R181R	1	1	1	1
Q530Q	1	1	1	1
F339F	1	1	1	1
T224T	1	1	1	1
V185V	1	1	1	1
V110V	1	1	1	1
M159M	1	1	1	1
W158W	1	1	1	1
H126H	1	1	1	1
I313I	1	1	1	1
K515K	1	1	1	1
G119G	1	1	1	1
K326K	1	1	1	1
Y278Y	1	1	1	1
H549H	1	1	1	1
R555R	1	1	1	1
T153T	1	1	1	1
L191L	1	1	1	1
P343P	1	1	1	1
G108G	1	1	1	1
I145I	1	1	1	1
Q560Q	1	1	1	1
V164V	1	1	1	1
S566S	1	1	1	1
V141V	1	1	1	1
L142L	1	1	1	1
S199S	1	1	1	1
H105H	1	1	1	1
F364F	1	1	1	1
R259R	1	1	1	1
V206V	1	1	1	1
Q260Q	1	1	1	1
D286D	1	1	1	1
F256F	1	1	1	1
Q107Q	1	1	1	1
S143S	1	1	1	1
W304W	1	1	1	1
E261E	1	1	1	1
V355V	1	1	1	1
Y148Y	1	1	1	1
K354K	1	1	1	1
A208A	1	1	1	1
F193F	1	1	1	1
T155T	1	1	1	1
Q147Q	1	1	1	1
D537D	1	1	1	1
T264T	1	1	1	1
G269G	1	1	1	1
V538V	1	1	1	1
T247T	1	1	1	1
I556I	1	1	1	1
D540D	1	1	1	1
K358K	1	1	1	1
A300A	1	1	1	1
